# Supplementary material for: Arboviruses and symbiotic viruses cooperatively hijack insect sperm-specific proteins for paternal transmission
Source: Nat Commun. 2023 Mar 9;14:1289. doi: 10.1038/s41467-023-36993-0 (PMC9998617; doi:10.1038/s41467-023-36993-0)
Supplement: Supplementary file 4 — Source Data [file 41467_2023_36993_MOESM4_ESM.xlsx]

## Sheet: Statistical summary
Figures	Significance test methods	Significant test objects		p-value	Summary
Fig.1b	two-tailed t-test	Viruliferous rate	male vs female	0.7588	ns
Fig.1f	two-tailed t-test	Vertical transmission rate	(V-♀ × V-♂) vs (V+♀ × V-♂)	< 0.0001	****
			(V+♀×V-♂) vs (V-♀×V+♂)	0.029	*
			(V+♀×V-♂) vs (V+♀×V+♂)	0.0003	***
			(V-♀×V+♂) vs (V+♀×V+♂)	0.0198	*
Fig.1h	two-tailed t-test	% of sperms associated with CP	RdFV- vs RdFV+	<0.0001	****
Fig. 2c	two-tailed t-test	Relative transcript level of HongrES1	(Whole body) vs (male reproductive organs)	0.0001	***
			(male reproductive organs) vs (female reproductive organs)	0.0001	***
			(female reproductive organs) vs (alimentary canals)	0.3722	ns
			(alimentary canals) vs (salivary glands)	0.1575	ns
Fig. 2f	two-tailed t-test	Relative transcript level of HongES1 gene	RdFV- vs RdFV+	0.0007	***
			RdFV vs RdFV+RGDV	< 0.0001	****
Fig. 3c	two-tailed t-test	% of capsid proteins-formed structures colocalized with HongrES1 in testes	RdFV vs RGDV	0.3823	ns
Fig. 3f	two-tailed t-test	% of sperms associated with capsid proteins and HongrES1	RdFV vs RGDV	0.5846	ns
Fig. 4b	two-tailed t-test	Number of sperms associated with CP	(Pre-immune antibody treatment) vs (HongrES1 antibody treatment)	0.0004	***
Fig. 4d	two-tailed t-test	Number of sperms associated with P8	(Pre-immune antibody treatment) vs (HongrES1 antibody treatment)	0.0017	**
Fig. 4e	two-tailed t-test	Relative transcript level of HongES1	dsGFP vs dsHongrES1	0.0015	**
		Relative transcript level of CP		0.0005	***
Fig. 4g	two-tailed t-test	Relative transcript level of HongES1		0.0022	**
		Relative transcript level of P8		0.0003	***
Fig. 4i	two-tailed t-test	% Paternal transmission of RdFV		0.0026	***
Fig. 4j	two-tailed t-test	% Paternal transmission of RGDV		0.0047	***
Fig. 5a	two-tailed t-test	Relative transcript level of RGDV P8	RGDV vs (RdFV+RGDV)	0.0126	*
Fig. 5b	two-tailed t-test	% Paternal transmission of RGDV		0.0276	*
Fig. 5l	two-tailed t-test	% of P8-formed structures colocalized with CP in testes	RdFV vs (RdFV+RGDV)	0.003	**
Fig. 6a	two-tailed t-test	Relative transcript levels of CP gene	dsGFP vs dsCP	0.0014	**
Fig. 6b	two-tailed t-test	Relative transcript levels of P8 gene	dsGFP vs dsP8	0.0147	*
Fig. 6e	two-tailed t-test	% Paternal transmission of RGDV	dsGFP vs dsCP	0.0158	*
Fig. 6f	two-tailed t-test	% Paternal transmission of RdFV	dsGFP vs dsP8	0.0236	*
Fig. 6a	two-tailed t-test	Relative transcript level of Serine prorease 2	RGDV- vs RGDV+	0.0004	***
	two-tailed t-test	Relative transcript level of Secreted trypsin-like serine protease		0.0094	**
	two-tailed t-test	Relative transcript level of IPR022700 Proteinase		0.0023	**
	two-tailed t-test	Relative transcript level of Venom potease-Bi-VSP-2		0.0008	***
	two-tailed t-test	Relative transcript level of Venom potease-Bi-VSP-3		< 0.0001	****
	two-tailed t-test	Relative transcript level of venom protease-like-1		0.029	*
	two-tailed t-test	Relative transcript level of Venom potease-like-2		< 0.0001	****
	two-tailed t-test	Relative transcript level of Serine prorease52-1		0.0187	*
	two-tailed t-test	Relative transcript level of Serine protease 52-2		0.0034	**
	two-tailed t-test	Relative transcript level of Serine prorease 3		0.0048	**
	two-tailed t-test	Relative transcript level of serine protease 42		0.0951	ns
	two-tailed t-test	Relative transcript level of serine protease Bi-VSP		0.0008	***
Fig. 6b	two-tailed t-test	Relative transcript levels of PPO gene		0.0004	***
Fig. 6d	two-tailed t-test	PO activity (ΔOD490nm/min)	RGDV- vs M. luteus+	0.0009	***
			M. luteus+ vs RGDV+	0.0217	*
Fig. 6e	two-tailed t-test	Relative transcript levels of PPO gene	dsGFP vs dsPPO	0.0378	*
		Relative transcript levels of P8 gene		< 0.0001	****
Fig. 6g	two-tailed t-test	Relative transcript levels of P8 gene	dsGFP vs dsHongrES1	0.0082	**
Fig. 6i	two-tailed t-test	PO activity (ΔOD490nm/min)		0.0244	*
Supplementary Fig. 6a	two-tailed t-test	Adult longevity (day)	♀(RdFV+) vs ♀(RdFV-)	0.0345	*
	two-tailed t-test		♂(RdFV+) vs ♂(RdFV-)	0.0484	*
Supplementary Fig. 6b	two-tailed t-test	Number of eggs	(V+♀×V+♂ ) vs (V-♀× V-♂)	0.0091	**
Supplementary Fig. 6c	two-tailed t-test	egg length (μm)		0.7946	ns
Supplementary Fig. 6d	two-tailed t-test	Developmental duration of egg (days)		0.0098
Supplementary Fig. 6e	two-tailed t-test	Hatching rate (%) 9 day		0.0004	***
		Hatching rate (%) 11 day		0.0026	**
		Hatching rate (%) 13 day		0.0515	ns
		Hatching rate (%) 15 day		0.0838	ns

## Sheet: Fig. 1
Fig.1b
	Viruliferous rate (%)	female	male
	replicate I	75	81
	replicate II	83	83
	replicate III	83	73
	mean	80.33	79
	SEM	2.667	3.055
Fig.1C
Fig.1d			Fig.1e
Fig.1f
	Viruliferous rate (%)	V-♀ × V-♂	V+♀ × V-♂	V-♀ × V+♂	V+♀ × V+♂
	replicate I	0	54	75	89.6
	replicate II	0	49	61	81
	replicate III	0	52	64	85
	mean	0	51.67	66.67	85.2
	SEM		1.453	4.256	2.485
Fig.1g
Fig.1h
	% of sperms associated with CP	RdFV-	RdFV+
	replicate I	0	100
	replicate II	0	100
	replicate III	0	90
	mean	0	96.67
	SEM	0	3.333
Fig.1i				Fig.1j

## Sheet: Fig. 2
Fig. 2a
Fig. 2b
Fig. 2c
	Relative transcript level of HongrES1	whole body	male reproductive organ	female reproductive organ	alimentary canal	salivary gland
	replicate I	1.02	30.1	0.24	0.13	0.062
	replicate II	1.13	24	0.134	0.18	0.1
	replicate III	0.96	26	0.152	0.09	0.09
	mean	1.037	26.7	0.1753	0.1333	0.084
	SEM	0.04978	1.795	0.03275	0.02603	0.01137
Fig. 2d
Fig. 2e
Fig. 2f
	Relative transcript level of HongES1 gene	RdFV-	RdFV+		Relative transcript level of HongES1 gene	RdFV	RdFV+ RGDV
	replicate I	1.0776	2.46714		replicate I	1.17759	1.86
	replicate II	0.959953	2.67123		replicate II	0.979953	2.07123
	replicate III	0.962452	2.17221		replicate III	0.832452	2.17221
	mean	0.9999	2.437		replicate IV	0.8	1.973
	SEM	0.0388	0.1448		mean	0.9475	2.019
					SEM	0.08611	0.06683
Fig. 2g
Fig. 2i

## Sheet: Fig. 3
Fig. 3a
Fig. 3b
Fig. 3c
	% of capsid proteins-formed structures colocalized with HongrES1 in testes	RdFV	RGDV
	replicate I	70	50
	replicate II	65	45
	replicate III	50	65
	mean	61.67	53.33
	SEM	6.009	6.009
Fig. 3d
Fig. 3e
Fig. 3f
	% of sperms associated with capsid proteins and HongrES1	RdFV	RGDV
	replicate I	98	100
	replicate II	90	95
	replicate III	90	90
	mean	92.67	95
	SEM	2.667	2.667
Fig. 3g				Fig. 3h				Fig. 3i
Fig. 3j				Fig. 3k				Fig. 3l
Fig. 3m

## Sheet: Fig. 4
Fig. 4a
Fig. 4b
		Number of sperms associated with CP	Pre-immune antibody	HongrES1 antibody
		replicate I	93	39
		replicate II	85	33
		replicate III	98	43
		mean	92	38.33
		SEM	3.786	2.906
Fig. 4c
Fig. 4d
		Number of sperms associated with P8	Pre-immune antibody	HongrES1 antibody
		replicate I	93	33
		replicate II	99	29
		replicate III	95	53
		mean	95.67	1.764
		SEM	38.33	7.424
Fig. 4e
				Relative transcript level of genes
			dsGFP			dsHongrES1
		HongrES1	1.01055	1.07345	0.921067	0.632341	0.549341	0.51399
		RdFV CP	0.994268	1.11051	0.890576	0.336347	0.305006	0.344311
		Mean of relative transcript level of genes				SEM of relative transcript level of genes
			dsGFP	dsHongrES1			dsGFP	dsHongrES1
		HongrES1	1.00169	0.565224		HongrES1	0.04421	0.03508
		RdFV CP	0.998452	0.328555		RdFV CP	0.06352	0.012
Fig. 4f
Fig. 4g
				Relative transcript level of genes
			dsGFP			dsHongrES1
		HongrES1	1.13	1.08	0.98	0.35	0.54	0.24
		RGDV P8	1.16	1.04	1.25	0.34	0.41	0.35
		Mean of relative transcript level of genes				SEM of relative transcript level of genes
			dsGFP	dsHongrES1			dsGFP	dsHongrES1
		HongrES1	1.063	0.3767		HongrES1	0.0441	0.08762
		RGDV P8	1.15	0.3667		RGDV P8	0.06083	0.02186
Fig. 4h
Fig. 4i
		% Paternal transmission of RdFV	dsGFP	dsHongrES1
		replicate I	63	46
		replicate II	73	38
		replicate III	67	37
		mean	67.67	40.33
		SEM	2.906	2.848
Fig. 4j
		% Paternal transmission of RGDV	dsGFP	dsHongrES1
		replicate I	83	46
		replicate II	73	31
		replicate III	67	37
		mean	74.33	38
		SEM	4.667	4.359

## Sheet: Fig. 5
Fig. 5a
	Relative transcript level of RGDV P8	RGDV	RdFV+RGDV
	replicate I	2.09508	2.90134
	replicate II	1.97572	2.72472
	replicate III	1.84192	2.40064
	mean	1.971	2.676
	SEM	0.07312	0.1466
Fig. 5b
	% Paternal transmission of RGDV	RGDV	RdFV+RGDV
	replicate I	68	84
	replicate II	65	80
	replicate III	60	72
	mean	64.33	78.67
	SEM	2.333	3.528
Fig. 5c				Fig. 5d					Fig. 5e
Fig. 5f				Fig. 5g					Fig. 5h
Fig. 5i				Fig. 5j				Fig. 5k
Fig. 5l
	% of P8-formed structures colocalized with CP in testes	RdFV	RdFV+RGDV
	replicate I	0	60
	replicate II	0	40
	replicate III	0	70
	mean	0	56.67
	SEM	0	8.819
Fig. 5m				Fig. 5n

## Sheet: Fig. 6
Fig. 6a					Fig. 6b
	Relative transcript levels of CP gene	dsGFP	dsCP			Relative transcript levels of P8 gene	dsGFP	dsP8
	replicate I	1.03	0.25			replicate I	1.03	0.25
	replicate II	1.18	0.34			replicate II	1.18	0.54
	replicate III	0.88	0.34			replicate III	0.78	0.14
	mean	1.03	0.31			mean	0.9967	0.31
	SEM	0.0866	0.03			SEM	0.1167	0.1193
Fig. 6c
Fig. 6d
Fig. 6e					Fig. 6f
	% Paternal transmission of RGDV	dsGFP	dsCP			% Paternal transmission of RdFV	dsGFP	dsP8
	replicate I	80	58			replicate I	78	40
	replicate II	76	50			replicate II	64	50
	replicate III	68	40			replicate III	60	46
	mean	74.67	49.33			mean	67.33	45.33
	SEM	3.528	5.207			SEM	5.457	2.906

## Sheet: Fig. 7
Fig. 7a
	Relative transcript level of serine protease genes with CLIP domain	RGDV-			RGDV+
	Serine prorease 2	1.00613	1.00618	1.01121	0.885292	0.91861	0.903045
	Secreted trypsin-like serine protease	1.02069	1.02505	1.04034	0.549847	0.759213	0.433803
	IPR022700 Proteinase	1.01527	1.02898	1.05086	0.548086	0.550585	0.306681
	Venom potease-Bi-VSP-2	1.00586	1.00486	1.06217	2.13961	1.78749	2.01326
	Venom potease-Bi-VSP-3	1.00624	1.00437	1.02178	0.276562	0.307521	0.322309
	venom protease-like-1	1.02094	1.02186	1.03692	0.823141	0.941066	0.745927
	Venom potease-like-2	1.00358	1.00545	1.00326	0.240344	0.212746	0.230566
	Serine prorease52-1	1.09068	1.27812	1.17123	2.26081	2.61617	1.71962
	Serine protease 52-2	1.01261	1.01175	1.00469	2.10971	2.02953	1.63444
	Serine prorease 3	1.20663	1.27708	1.24635	0.837711	0.502538	0.703238
	serine protease 42	1.01399	1.05021	1.02663	0.710136	0.964163	0.456056
	serine protease Bi-VSP	1.01337	1.02883	1.03467	0.624094	0.638249	0.486776
	Mean of relative transcript level of genes							SEM of relative transcript level of genes
		RGDV-	RGDV+						RGDV-	RGDV+
	Serine prorease 2	1.008	0.9023					Serine prorease 2	0.001686	0.009625
	Secreted trypsin-like serine protease	1.029	0.581					Secreted trypsin-like serine protease	0.005956	0.09522
	IPR022700 Proteinase	1.032	0.4685					IPR022700 Proteinase	0.01036	0.08089
	Venom potease-Bi-VSP-2	1.024	1.98					Venom potease-Bi-VSP-2	0.01894	0.103
	Venom potease-Bi-VSP-3	1.011	0.3021					Venom potease-Bi-VSP-3	0.005518	0.01348
	venom protease-like-1	1.027	0.8367					venom protease-like-1	0.005181	0.05674
	Venom potease-like-2	1.004	0.2279					Venom potease-like-2	0.0006827	0.008079
	Serine prorease52-1	1.18	2.199					Serine prorease52-1	0.05429	0.2607
	Serine protease 52-2	1.01	1.925					Serine protease 52-2	0.00251	0.1469
	Serine prorease 3	1.243	0.6812					Serine prorease 3	0.02039	0.09738
	serine protease 42	1.03	0.7101					serine protease 42	0.01061	0.1467
	serine protease Bi-VSP	1.026	0.583					serine protease Bi-VSP	0.006356	0.0483
Fig. 7b					Fig. 7c
	Relative transcript levels of PPO gene	RGDV-	RGDV+
	replicate I	1.23	1.73
	replicate II	1.02	1.64
	replicate III	0.89	1.53
	replicate IV	0.92	1.75
	replicate V	1.1	1.35
	mean	1.032	1.6
	SEM	0.06192	0.07362
Fig. 7d
	PO activity (ΔOD490nm/min)	RGDV-	M. luteus+	RGDV+
	replicate I	263	2134	1453
	replicate II	524	2074	1043
	replicate III	734	2535	1674
	mean	507	2248	1390
	SEM	136.2	144.7	184.9
Fig. 7e
	Relative transcript levels of PPO gene	dsGFP	dsPPO		Relative transcript levels of P8 gene	dsGFP	dsPPO
	replicate I	1.03	0.32		replicate I	1.096	8.34
	replicate II	1.34	0.27		replicate II	1.32	7.87
	replicate III	0.75	0.64		replicate III	0.87	9.24
	mean	1.04	0.41		mean	1.095	8.483
	SEM	0.1704	0.1159		SEM	0.1299	0.4019
Fig. 7f
Fig. 7g
	Relative transcript levels of PPO gene	dsGFP	dsHongrES1
	replicate I	1.08	1.26
	replicate II	1.02	1.36
	replicate III	0.96	1.223
	mean	1.02	1.281
	SEM	0.03464	0.04092
Fig. 7h
Fig. 7i
	PO activity (ΔOD490nm/min)	dsGFP	dsHongrES1
	replicate I	1873	2323
	replicate II	2002	2123
	replicate III	1834	2134
	mean	1903	2193
	SEM	50.76	64.91

## Sheet: Supplementary Fig. 2
Supplementary Fig. 2a
Supplementary Fig. 2b
Supplementary Fig. 2c

## Sheet: Supplementary Fig. 3
Supplementary Fig. 3a
Supplementary Fig. 3b
Supplementary Fig. 3c

[truncated: 4 more sheets: Supplementary Fig. 4, Supplementary Fig. 5, Supplementary Fig. 6, Supplementary Fig. 7]
